# Supplementary material for: Estimation of Environmental Effects and Response Time in Gas-Phase Explosives Detection Using Photoluminescence Quenching Method
Source: Polymers (Basel). 2024 Mar 26;16(7):908. doi: 10.3390/polym16070908 (PMC11013195; doi:10.3390/polym16070908)
Supplement: Supplementary file 1 [file polymers-16-00908-s001.zip]

Archive with 1 entries (1 files):
- polymers-2865665-supplementary.pdf
